# Supplementary material for: Long-Term Nutrient Cycle in Improved Grain Yield of Dryland Winter Wheat (Triticum aestivum L.) under Hydrological Process of Plant Ecosystem Distribution in the Loess Plateau of China
Source: Plants (Basel). 2023 Jun 19;12(12):2369. doi: 10.3390/plants12122369 (PMC10303035; doi:10.3390/plants12122369)
Supplement: Supplementary file 1 [file plants-12-02369-s001.zip]

Archive with 1 entries (1 files):
- plants-2430800-supplementary.pdf
